# Supplementary material for: MEM: An Algorithm for the Reliable Detection of Microsatellite Instability (MSI) on a Small NGS Panel in Colorectal Cancer
Source: Cancers (Basel). 2021 Aug 20;13(16):4203. doi: 10.3390/cancers13164203 (PMC8394433; doi:10.3390/cancers13164203)
Supplement: Supplementary file 1 [file cancers-13-04203-s001.zip]

Archive with 1 entries (1 files):
- cancers-1318212-supplementary.pdf
